# Supplementary material for: Optimizing CT Esophagography: Ex Vivo Study on Contrast Ratios, Image Quality, and Dual-Energy Benefits
Source: Bioengineering (Basel). 2024 Dec 20;11(12):1300. doi: 10.3390/bioengineering11121300 (PMC11727102; doi:10.3390/bioengineering11121300)
Supplement: Supplementary file 1 [file bioengineering-11-01300-s001.zip]

Archive with 1 entries (1 files):
- bioengineering-3271980-supplementary.pdf
